# Supplementary material for: Association Between Mild Thrombocytopenia Prior to Cesarean Section and Postpartum Hemorrhage
Source: J Clin Med. 2025 Mar 17;14(6):2031. doi: 10.3390/jcm14062031 (PMC11943230; doi:10.3390/jcm14062031)
Supplement: Supplementary file 1 [file jcm-14-02031-s001.zip]

Archive with 1 entries (1 files):
- jcm-3472995-supplementary.pdf
